# Supplementary material for: Considerations about the in situ derivatization and fractionation of EFA and NEFA in biological and food samples
Source: MethodsX. 2015 Nov 23;2:475–84. doi: 10.1016/j.mex.2015.11.006 (PMC4928718; doi:10.1016/j.mex.2015.11.006)
Supplement: Supplementary file 1 [file mmc1.xml]

<?xml version='1.0' encoding='UTF-8'?>
<kml xmlns='http://www.opengis.net/kml/2.2'>
	<Document>
		<name>Capa sin nombre</name>
		<Placemark>
			<name>UCP-Escola Superior de Biotecnologia</name>
			<styleUrl>#icon-503-DB4436-nodesc</styleUrl>
			<ExtendedData>
			</ExtendedData>
			<Point>
				<coordinates>-8.606132000000002,41.177152,0.0</coordinates>
			</Point>
		</Placemark>
		<Style id='icon-503-DB4436-nodesc'>
			<IconStyle>
				<color>ff3644DB</color>
				<scale>1.1</scale>
				<Icon>
					<href>http://www.gstatic.com/mapspro/images/stock/503-wht-blank_maps.png</href>
				</Icon>
				<hotSpot x='16' y='31' xunits='pixels' yunits='insetPixels'>
				</hotSpot>
			</IconStyle>
			<BalloonStyle>
				<text><![CDATA[<h3>$[name]</h3>]]></text>
			</BalloonStyle>
		</Style>
	</Document>
</kml>
